# Supplementary material for: Actinic Cheilitis: A Systematic Review and Meta-Analysis of Interventions, Treatment Outcomes, and Adverse Events
Source: Biomedicines. 2025 Aug 4;13(8):1896. doi: 10.3390/biomedicines13081896 (PMC12383482; doi:10.3390/biomedicines13081896)
Supplement: Supplementary file 1 [file biomedicines-13-01896-s001.zip]

Archive with 7 entries (7 files):
- Suppl.Figure S1.pdf
- suppl_table_S1.pdf
- suppl_table_S2.pdf
- suppl_table_S3.pdf
- suppl_table_S4.pdf
- suppl_Table_S5.pdf
- Supplementary Material S1.pdf
